# Supplementary material for: RG/RGG repeats in the C. elegans homologs of Nucleolin and GAR1 contribute to sub-nucleolar phase separation
Source: Nat Commun. 2022 Nov 3;13:6585. doi: 10.1038/s41467-022-34225-5 (PMC9633708; doi:10.1038/s41467-022-34225-5)
Supplement: Supplementary file 8 — Source Data [file 41467_2022_34225_MOESM8_ESM.xlsx]

## Sheet: Fig.4D
NUCL-1 WT	NUCL-1△RGG
0.09893	0.05246
0.07188	0.04678
0.09849	0.04297
0.09285	0.04595
0.07005	0.04138
0.09285	0.04034
0.08617	0.05577
0.09547	0.0414
0.09822	0.05421
0.07209	0.05163
0.08578	0.0526
0.1036	0.04051
0.06974	0.04958
0.111	0.04753
0.07751	0.03627
0.05546	0.05371
0.06818	0.05687
0.06366	0.04071
0.04418	0.05313
0.04429	0.04671
0.06019	0.04323
0.05542	0.03616
0.07787	0.05107
0.08797	0.04145
0.08876	0.04458
0.08081	0.03734
0.07428	0.04807
0.05376	0.05227
0.09149	0.04938
0.07845	0.05708
0.0914	0.05404
0.06503	0.04783
0.08994	0.04416
0.1021	0.03671
0.1124	0.0449
0.07699	0.04712
0.07007	0.04207
0.08738	0.04182
0.07716	0.04937
0.06503	0.07637
0.08561	0.04669
0.0588	0.06842
0.04449	0.04661
0.1151	0.05982
0.1197	0.06307
0.1143	0.04859
0.1244	0.06333
0.1066	0.04715
0.1024	0.0602
0.09624	0.07021
0.09316	0.05541
0.07029	0.0458
0.08842	0.06099
0.0667	0.03676
0.07494	0.05138
0.0713	0.06255
0.06992	0.0767
0.07383	0.09259
0.0967	0.08147
0.09597	0.06398
0.1008	0.08055
0.1015	0.05446
0.1201	0.05461
0.05291	0.04912
0.07216	0.04332
0.06038	0.04877
0.05842	0.05822
0.05434	0.04588
0.05467	0.06886
0.05052	0.06864
0.06767	0.05146
0.04886	0.07292
0.06707	0.06156
0.06592	0.05138
0.05314	0.06327
0.04609	0.06913
0.04235	0.07239
0.04766	0.02558
0.04602	0.01751
0.05933	0.02686
0.03209	0.02288
0.06631	0.03496
0.05576	0.02849
0.04452	0.03028
0.04764	0.02808
0.05161	0.01703
0.04115	0.0279
0.04956	0.02784
0.04601	0.02092
0.05942	0.02471
0.0524	0.03413
0.05587	0.02381
0.05843	0.02906
0.1097	0.03689
0.09815	0.00337
0.1152	0.003615
0.1494	0.001983
0.08254	0.002906
0.08484	0.002369
0.07128	0.002194
0.07529	0.002042
0.07249	0.001987
0.06976	0.001233
0.05445	0.001903
0.05757	0.00236
0.04542	0.00318
0.06466	0.002632
0.06713	0.001527
0.05718	0.02853
0.06883	0.02366
0.09471	0.03212
0.06752	0.04004
0.06151	0.01924
0.08767	0.02085
0.07762	0.01916
0.0674	0.01304
0.06158	0.02361
0.06818	0.02555
0.05922	0.03314
0.05793	0.02672
0.09796	0.02648
0.09041	0.0244
0.07002	0.01889
0.08731	0.02331
0.09881	0.02387
0.1339	0.02014
0.07404	0.01904
0.1172	0.02347
0.1175	0.02583
0.1339	0.01866
0.05312	0.03856
0.09118	0.03359
0.1116	0.03391
0.1258	0.03174
0.1286	0.03028
0.1102	0.03146
0.1117	0.03051
0.1081	0.04116
0.1272	0.04772
0.1157	0.04385
0.09867	0.01481
0.09566	0.01141
0.09797	0.009622
0.105	0.01319
0.08988	0.0115
0.1099	0.01336
0.09158	0.009863
0.09577	0.01209
0.1097	0.01244
0.1003	0.008201
0.1143	0.009754
0.05171	0.002537
0.06583	0.002226
0.06225	0.00211
0.0657	0.002231
0.05923	0.002482
0.04975	0.00223
0.07557	0.002436
0.06717	0.002426
0.08312	0.002263
0.077	0.002517
0.06352	0.01163
0.07028	0.01129
0.02541	0.01242
0.03246	0.01619
0.03025	0.01193
0.02587	0.01112
0.02554	0.01055
0.09013
0.1128
0.08528
0.0897
0.07069
0.08103
0.07746
0.07174
0.04879
0.04783
0.07096
0.07602
0.1026
0.09331
0.09635

## Sheet: Fig.4E
NUCL-1 WT	NUCL-1△RGG
16.3462	11.9607
11.771	13.1889
14.5212	11.6413
16.6868	11.5484
14.6259	11.6669
8.99273	10.876
8.66619	15.2046
9.79035	14.9088
11.2598	12.0521
10.3585	12.1498
13.5304	11.3868
13.4497	10.6856
12.6291	12.7134
12.855	7.37211
14.525	7.36931
15.1951	9.50513
12.5462	10.508
12.9355	7.58592
13.4958	19.4907
12.9985	18.7439
13.226	20.0128
15.2546	19.778
11.8628	18.5875
17.9222	23.5943
16.2091	19.8148
17.2857	23.2479
15.9176	21.1205
16.0214	18.3972
18.6952	20.6199
17.1013	16.6113
14.4495	21.7205
15.355	18.2531
14.7328	20.2265
21.4594	20.8581
20.0959	21.4477
20.4043	20.7664
24.7882	19.4711
22.2754	18.8723
18.4484	18.2477
14.3446	15.4145
13.9512	18.8142
21.6985	16.5792
22.4969	17.7154
18.0573	13.5354
18.2597	16.043
16.8198	18.407
16.2374	18.6913
16.6331	17.3958
20.1141	14.3218
12.3035	17.885
15.8304
17.676
19.0955
19.7621
15.7412
14.5831
17.0505
13.7987
19.7448

## Sheet: Fig.4G
NUCL-1 WT	NUCL-1△RGG
0.03572	0.05281
0.02452	0.05829
0.02958	0.04352
0.0221	0.04971
0.04028	0.04671
0.02661	0.04263
0.02834	0.04376
0.021	0.04394
0.0213	0.03961
0.03652	0.0376
0.04599	0.04219
0.02365	0.0412
0.03566	0.03165
0.03046	0.04545
0.05417	0.05045
0.06074	0.03445
0.05162	0.03121
0.0621	0.02343
0.07022	0.03733
0.08157	0.01981
0.05893	0.03522
0.05554	0.02633
0.07263	0.01933
0.06153	0.02531
0.06454	0.03119
0.06736	0.02906
0.06987	0.02798
0.07529	0.02586
0.06016	0.01768
0.06669	0.03396
0.07199	0.02946
0.06415	0.03291
0.0368	0.03042
0.0554	0.03518
0.05333	0.06054
0.06832	0.04567
0.06892	0.03574
0.07071	0.04651
0.09343	0.03547
0.04506	0.04698
0.06032	0.03766
0.056	0.03039
0.06287	0.03062
0.06029	0.04417
0.0617	0.02559
0.04057	0.02527
0.04643	0.02512
0.04381	0.03212
0.03216	0.03856
0.03455	0.03554
0.03809	0.03439
0.02926	0.03038
0.04289	0.0341
0.03245	0.03283
0.03401	0.04684
0.02918	0.0459
0.03608	0.04203
0.04014	0.06421
0.0569	0.06064
0.07617	0.06316
0.08111	0.04107
0.07032	0.04203
0.07018	0.04842
0.07218	0.03315
0.06203	0.03692
0.08462	0.02944
0.06331	0.03809
0.0444	0.03519
0.06068	0.03227
0.049	0.04697
0.05546	0.04346
0.03096	0.04871
0.0289	0.03639
0.04026	0.04221
0.07897	0.03839
0.07569	0.03314
0.08723	0.02976
0.05999	0.04801
0.05297	0.03848
0.06107	0.03117
0.05937	0.02517
0.04954	0.03684
0.05242	0.04583
0.02671	0.02566
0.03817	0.03086
0.04041	0.03374
0.0373	0.02949
0.03052	0.0243
0.03834	0.01987
0.04284	0.0244
0.04655	0.02909
0.0422	0.02644
0.06192	0.02401
0.06863	0.02143
0.06336	0.04746
0.05936	0.0549
0.05435	0.04308
0.08468	0.03247
0.0487	0.02851
0.07775	0.02392
0.08687	0.02758
0.07053	0.0584
0.08392	0.03313
0.09373	0.03345
0.06856	0.02653
0.08073	0.02879
0.09534	0.02703
0.06468	0.03995
0.04245	0.05409
0.07902	0.04546
0.08528	0.03544
	0.05954
	0.03536
	0.04251
	0.03244
	0.03591
	0.02445
	0.02066

## Sheet: Fig.4H
NUCL-1 WT	NUCL-1△RGG
12.6811	16.3702
14.1886	21.7019
18.1101	19.0517
13.2944	21.8871
17.1427	25.291
12.9711	18.5835
13.3043	16.3712
16.9696	21.9799
15.3746	17.6745
13.2972	18.6039
12.9858	22.1542
14.2008	18.1101
13.3567	19.5851
18.1239	20.4407
17.5182	19.8865
17.2231	21.2486
16.4231	19.5887
19.2097	21.4614
16.5483	17.6043
20.0291	17.3228
20.0195	18.5688
24.079	14.5581
31.4749	16.3662
22.6032	20.2648
20.5997	14.7391
20.8893	15.5391
20.5733	18.9782
16.9702	16.5607
22.9028	13.3125
20.9634	15.5023
19.3189	13.6731
20.4413	16.3599
16.2298	16.6161
16.3659	17.9815
17.1524	15.1094
18.9132	15.5096
18.1594	15.2504
19.2932	16.6618
16.7741	18.4683
17.4542	17.1133
22.4953	16.3557
20.9874	17.2292
19.5365	16.6549
16.2471	18.8304
20.7286	17.6784
20.697	18.0345
16.3289	17.0813
18.5028	17.0167
16.2471	17.3869
20.7286	16.2754
20.681	14.4771
22.4193	18.2045
20.576	19.4508
26.0022	19.2525
25.3154	20.6386
	23.0223
	16.7801
	18.4767
	22.2617
	16.7849
	19.953

## Sheet: Fig.4K
NUCL-1 WT	NUCL-1△RGG
0.05391	0.03827
0.07945	0.03406
0.03536	0.03974
0.04899	0.03193
0.05267	0.03572
0.05562	0.03817
0.06574	0.05882
0.06081	0.04124
0.09207	0.05075
0.06081	0.05224
0.04582	0.04555
0.03879	0.06511
0.06289	0.04846
0.04284	0.05971
0.05781	0.05945
0.03963	0.05182
0.05065	0.01639
0.07482	0.02429
0.06685	0.0296
0.07777	0.02361
0.05792	0.02525
0.06465	0.05805
0.07436	0.03973
0.08879	0.02915
0.08165	0.03001
0.06829	0.03676
0.07643	0.02297
0.067	0.02394
0.0682	0.03527
0.07723	0.03255
0.05812	0.02482
0.05506	0.02628
0.06233	0.02416
0.0615	0.01835
0.06173	0.01507
0.05239	0.02883
0.06206	0.02362
0.04691	0.05474
0.02204	0.06451
0.02674	0.0635
0.02752	0.05517
0.02976	0.0414
0.03796	0.05644
0.03934	0.05992
0.01729	0.05891
0.0251	0.03281
0.0265	0.01027
0.03297	0.01281
0.02697	0.01587
0.03185	0.0202
0.02535	0.01185
0.03995	0.02669
0.047	0.01562
0.04891	0.01704
0.04906	0.03037
0.05971	0.02936
0.04931	0.03909
0.05267	0.02471
0.0302	0.03434
0.03612	0.01951
0.03695	0.02765
0.03853	0.0551
0.03801	0.04058
0.03034	0.04101
0.0356	0.05982
0.04284	0.0645
0.0335	0.04317
0.03949	0.03289
0.03238	0.02583
0.02948	0.02648
0.02158	0.02858
0.04157	0.0193
0.03846	0.03017
0.04438	0.0213
0.04829	0.01848
0.04378	0.02061
0.04512	0.07485
0.05137	0.06831
0.036	0.07333
0.04952	0.03962
0.06103	0.06741
0.07141	0.07321
0.05231	0.0814
0.06567	0.04092
0.04355
0.04121
0.05219
0.05092

## Sheet: Fig.4L
NUCL-1 WT	NUCL-1△RGG
16.4979	10.185
9.87134	10.3414
6.45219	8.95209
10.3472	13.3131
7.57936	8.75494
7.37922	11.2802
5.10988	11.4735
9.79172	11.8536
13.3346	11.0846
15.0633	10.5518
15.4904	13.6369
11.7148	9.14691
13.6386	11.8345
10.6009	10.2793
13.0551	14.5526
14.3642	7.80724
9.75318	13.6415
8.5526	9.0429
9.24776	11.0983
12.5	15.2138
7.71593	14.3332
8.08723	8.06739
9.2858	11.3992
15.0566	8.4376
9.49863	12.8663
9.9185	7.59072
13.3716	13.4577
8.88649	8.85453
10.3414	6.62366
11.8172	8.90896
11.9185	12.0297
7.56412	9.95158
8.14062	15.1833
10.7902	16.4724
10.5957	7.67016
10.4233	11.326
8.42597	12.3813
13.8707	9.09843
9.84361	11.172
12.5125	7.10631
12.8632	16.1738
14.1359	9.26467
11.0575	8.89044
12.7275	13.2518
11.4316	17.769
12.0665	8.98114
7.66795	7.46684
9.84718	11.1575
12.6989	10.0875
10.2641	10.03
8.91826	6.52447
13.5043	9.37867
8.35822	9.05299
7.31242	7.85372
16.4059	5.98276
8.92924	10.8097
7.67267	10.3318
8.20609	7.83427
5.19755	5.01264
12.7295	7.29503
8.43886	6.79774
8.39022	6.88248
8.21076	8.78531
7.74111	5.58996
9.28982	8.13849
5.84074	7.10255
12.517	10.6547
6.8235	4.93356
13.6389	6.39736
6.39415	6.8848
	6.05832
	10.9018
	6.81673
	6.27061
	4.20375
	10.1483
	6.9311
	8.04235
	5.97522
	4.35815
	9.4781

## Sheet: Fig.5B
GARR-1 WT	GARR-1△NRGG	GARR-1△CRGG
0.04367	0.02667	0.02266
0.04592	0.02155	0.02368
0.04951	0.02632	0.02304
0.04808	0.02995	0.02461
0.03115	0.0237	0.01876
0.03374	0.01939	0.01416
0.04007	0.02433	0.02161
0.0371	0.02801	0.01781
0.03612	0.01933	0.01864
0.04151	0.02072	0.01873
0.03975	0.01924	0.01934
0.03533	0.0292	0.0191
0.05379	0.01418	0.01839
0.03595	0.02039	0.01619
0.03192	0.02315	0.01703
0.03185	0.02319	0.0164
0.051	0.01524	0.02192
0.05111	0.03774	0.01291
0.05955	0.03046	0.02596
0.06218	0.02832	0.01794
0.06321	0.03491	0.01476
0.06357	0.02476	0.01772
0.05529	0.02929	0.02988
0.05485	0.02804	0.01632
0.05861	0.02522	0.04613
0.05537	0.02718	0.03824
0.04436	0.03138	0.03247
0.05421	0.03313	0.03596
0.04578	0.03016	0.03669
0.04219	0.02686	0.04033
0.06253	0.0216	0.03123
0.04626	0.03911	0.03445
0.05939	0.03847	0.03408
0.067	0.03276	0.03954
0.07425	0.03218	0.0433
0.053	0.02254	0.03304
0.06831	0.01961	0.02702
0.06891	0.02581	0.0281
0.05779	0.02498	0.02806
0.0643	0.01378	0.05207
0.05262	0.02164	0.06252
0.06636	0.02483	0.02326
0.06561	0.02742	0.0341
0.05372	0.0391	0.02695
0.05241	0.04466	0.03207
0.06434	0.03791	0.02198
0.05133	0.04862	0.02884
0.05015	0.0434	0.03481
0.05551	0.03509	0.05057
0.05406	0.0377	0.03387
0.039	0.03896	0.03167
0.03014	0.02698	0.03031
0.02957	0.03452	0.03775
0.06095	0.0301	0.03865
0.05181	0.02511	0.03077
0.05987	0.02469	0.03241
0.06741	0.02968	0.01882
0.07406	0.02096	0.03919
0.0809	0.02492	0.04425
0.05657	0.02026	0.04823
0.06603	0.01718	0.03793
0.06223	0.02637	0.02845
0.06276	0.02405	0.02475
0.06322	0.03029	0.01884
0.05189	0.02583	0.02386
0.04951	0.04008	0.02818
0.0425	0.0395	0.01865
0.06462	0.03981	0.02467
0.06418	0.02534	0.02317
0.05749	0.02925	0.02595
0.05135	0.02818	0.01949
0.04814	0.02417	0.027
0.05268	0.02403	0.0236
0.05216	0.0191	0.0208
0.05336	0.02677	0.01823
0.04306	0.0209	0.01399
0.04444	0.03161	0.01652
0.04896	0.03207	0.01944
0.0442	0.04593	0.01399
0.06933	0.03243	0.02026
0.06972	0.03225	0.01477
0.08049	0.04268	0.01251
0.0705	0.03961	0.01569
0.06156	0.05432	0.01378
0.07046	0.04498
0.05524	0.02389
0.04241	0.02205
0.04746	0.02074
0.05643	0.02773
0.06293	0.02818
0.06264	0.01872
0.05018	0.0216
0.05631	0.03198
0.04419	0.02348
0.04539	0.03031
0.05815	0.03417
0.03944	0.02362
0.04142	0.0285
0.04192	0.02148
0.04036	0.02244
0.04089	0.02742
0.04053	0.02664
0.04543	0.02529
0.03625	0.02036
0.03962	0.0266
0.04034	0.02165
0.04084	0.02221
0.04758	0.02667
0.04934	0.02576
0.04119	0.01663
0.02963	0.0265
0.04182	0.02346
0.04167	0.02722
0.05098	0.01944
0.04138	0.0262
0.05736	0.01324
0.06019	0.01597
0.04183	0.02601
0.05013	0.01652
0.04548	0.0219
0.04706	0.02132
0.0498	0.02901
0.04563	0.03514
0.04685	0.03111
0.04068	0.02219
0.04568	0.0295
0.04425	0.02648
0.04495	0.03382
0.04345	0.0301
0.05187	0.02823
0.0443	0.02243
0.03309	0.02338
0.03951	0.01999
0.0388	0.02021
0.04277	0.02085
0.04188
0.04037
0.07245
0.04577
0.04763
0.04715
0.04545
0.03813
0.04039
0.0463
0.04737
0.0386
0.04318
0.03688
0.03894
0.03503
0.02875

## Sheet: Fig.5D
Free GFP	LPD-6 WT	LPD-6△RGG
0.002508	0.02116	0.04067
0.002905	0.02117	0.04638
0.002819	0.01926	0.02895
0.002903	0.01957	0.03244
0.002744	0.02187	0.03951
0.00234	0.02162	0.04964
0.002709	0.02857	0.05843
0.002057	0.02643	0.04094
0.002327	0.02031	0.08709
0.002654	0.021	0.07176
0.002281	0.01463	0.03917
0.00254	0.01398	0.03869
0.002126	0.02009	0.0534
0.002226	0.01246	0.03395
0.00242	0.02551	0.02952
0.002416	0.02244	0.04638
0.002909	0.02394	0.04727
0.002609	0.02222	0.05381
0.003388	0.03611	0.01211
0.00251	0.02359	0.008604
0.002527	0.03093	0.008084
0.002264	0.02237	0.009037
0.002098	0.03174	0.009082
0.002571	0.0265	0.007422
0.002473	0.02556	0.009101
0.002256	0.02292	0.01264
0.002861	0.02416	0.009396
0.002037	0.02892	0.009998
0.002668	0.02459	0.009543
0.002063	0.02856	0.01108
0.003074	0.03053	0.007644
0.003132	0.02657	0.009569
0.006051	0.02652	0.004528
0.007403	0.02397	0.02448
0.006789	0.02911	0.01746
0.00673	0.02396	0.02045
0.005717	0.02669	0.02997
0.009397	0.02923	0.02159
0.008458	0.02692	0.02315
0.007231	0.03532	0.02422
0.006649	0.02217	0.01629
0.006386	0.02284	0.02047
0.007537	0.01962	0.02246
0.00889	0.02822	0.03013
0.007874	0.02161	0.02043
0.008243	0.02081	0.02012
0.009533	0.02931	0.0151
0.007362	0.02545	0.01272
0.007521	0.02445	0.01316
0.008603	0.02565	0.01079
0.006329	0.01747	0.01549
0.004133	0.02033	0.01199
0.004327	0.01864	0.01277
0.004257	0.01934	0.01833
0.005758	0.02185	0.03248
0.004885	0.01994	0.03457
0.0049	0.01977	0.03005
0.004133	0.02147	0.03031
0.00357	0.01861	0.03346
0.005128	0.02825	0.02439
0.005433	0.01841	0.02894
0.004233	0.02766	0.03127
0.005107	0.02853	0.02686
0.004231	0.01819	0.03346
0.003986	0.02404	0.02925
0.004365	0.02357	0.04546
0.004318	0.02219	0.0417
0.004299	0.02856	0.0411
0.003805	0.02835	0.03638
0.004278	0.0212	0.03777
0.004264	0.01869	0.03686
0.01125	0.03897	0.02431
0.008972	0.03533	0.03483
0.008669	0.02991	0.03665
0.01526	0.02399	0.03739
0.006917	0.02773	0.03891
0.006693	0.0332	0.0391
0.006744	0.01949	0.03612
0.007966	0.0276	0.04147
0.007706	0.02208	0.03818
0.009232	0.0179	0.04572
0.008748	0.02537	0.04775
0.009102	0.02933	0.05684
0.01499	0.03394	0.05338
0.009633	0.01992	0.0627
0.009998	0.03319	0.05351
0.00865	0.03533	0.06948
0.007915	0.02934	0.04654
0.007742	0.04978	0.0346
0.006411	0.03236	0.05691
0.005068	0.03082	0.05446
0.006038	0.03245	0.0614
0.004343	0.03055	0.04627
0.00485	0.04563	0.03824
0.003614	0.04794	0.04574
0.004925	0.02751	0.04766
0.00373	0.03824	0.0487
0.003346	0.04498	0.04869
0.005914	0.02777	0.03234
0.003664	0.02614	0.03141
0.004096	0.02525	0.03669
0.003798	0.03783	0.04609
0.004452	0.02443	0.04956
0.01034	0.02978	0.03585
0.008202	0.03964	0.02302
0.01428	0.03242	0.02574
0.01136	0.03026	0.02759
0.01014	0.03104	0.0163
0.01386	0.02457	0.01864
0.01116	0.02108	0.02921
0.0108	0.02157	0.02172
0.01625	0.02063	0.01929
0.01381	0.01824	0.02759
0.008636	0.0243	0.02581
0.008976	0.01388	0.03102
0.01034	0.01454	0.04098
0.009532	0.01134	0.04376
0.00998	0.02712	0.03416
0.007612	0.03153	0.03604
0.009411	0.02023	0.03798
0.0128	0.03026	0.02924
0.01969	0.02125	0.02992
0.01247	0.02501	0.02939
0.01979	0.02606	0.02804
0.01315	0.02113	0.02545
0.01713	0.01916	0.03059
0.01609	0.01418	0.03117
0.01948	0.01888	0.02435
0.0148	0.02116	0.03415
0.01438	0.01434	0.02404
0.01192	0.02296	0.0339
0.01112	0.02384	0.02626
0.01394	0.0237	0.02828
0.009464	0.0243	0.03212
0.00928	0.01763	0.03242
0.01098	0.03031	0.04003
0.01064	0.02668	0.02826
0.01371	0.02882	0.02738
0.01079	0.03332	0.0303
0.01677	0.0295	0.03155
0.007388	0.02414	0.02791
0.007166	0.02676	0.02859
0.01056	0.02224	0.02467
0.006652	0.02607	0.02095
0.005947	0.0302	0.01431
0.006835	0.02359	0.02222
0.007696	0.0261	0.03179
0.006116	0.02617	0.02115
0.006533	0.02793	0.02342
0.006655	0.02895	0.03034
0.00685	0.032	0.02712
0.009019	0.03086	0.02871
0.01086	0.0331	0.02261
0.007176	0.05031	0.02928
0.005977	0.03534	0.02517
0.007502	0.02889	0.03841
0.005746	0.04021	0.04102
0.007557	0.03804	0.03375
0.008105	0.03214	0.03177
	0.03318	0.03626
	0.0393	0.02918
	0.03824	0.03063
	0.03376	0.028
	0.03847	0.0235
	0.04022	0.02541
	0.02685	0.0231
	0.02688	0.02605
	0.02643	0.03532
	0.02604	0.03847
	0.02136	0.03131
	0.01046	0.02428
	0.01155	0.02339
	0.01356	0.0325
	0.01007	0.03938
	0.01945	0.03302
	0.01542	0.02987
	0.01436	0.03025
	0.01755	0.03258
	0.01752	0.03445
	0.01346	0.04326
	0.01352	0.0331
	0.01452	0.02644
	0.01532	0.02157
	0.01324	0.03203
	0.01303	0.03291
	0.0155	0.04044
	0.01468	0.0357
	0.02411	0.03777
	0.0288	0.04708
	0.02528	0.04498
	0.03152	0.04386
	0.02652	0.04022
	0.02758	0.01411
	0.02116	0.01064
	0.02278	0.01194
	0.02151	0.01539
	0.0318	0.01202
	0.02777	0.02169
	0.03003	0.01562
	0.03074	0.01205
	0.02377	0.01312
	0.02531	0.01478
	0.02266	0.01572
	0.02077	0.01232
	0.01759	0.01079
	0.02118	0.02033
	0.02703	0.02029
	0.02222	0.02845
	0.02603	0.02631
	0.02765	0.02315
	0.02541	0.0246
	0.02656	0.01898
	0.02359	0.02625
	0.0235	0.029
	0.02009	0.02377
	0.02275	0.02024
	0.023	0.02219
	0.02012	0.0268
	0.0226	0.03135
	0.02202	0.01868
	0.01778	0.02678
	0.02062	0.02369
	0.02239	0.02408
	0.01729	0.02005
	0.01601	0.02022
	0.02086	0.01679
	0.01627	0.01844
	0.01754	0.01616
	0.01721	0.01538
	0.01541	0.01295
	0.0161	0.01734
	0.01927	0.0148
	0.01922	0.01637
	0.02242	0.01947
	0.01458	0.02173
	0.01761	0.01957
	0.01395	0.01543
	0.01805	0.01988
	0.01835	0.02034
	0.01644	0.01975
	0.01952	0.02055
	0.01736	0.01703
	0.01396	0.01916
	0.0271	0.02133
	0.03163	0.02284
	0.02803	0.01501
	0.03277	0.01754
	0.03076	0.0208
	0.03082	0.01871
	0.03246	0.02527
	0.02781	0.02925
	0.03025	0.02848
	0.03627	0.02285
	0.02786	0.01135
	0.02364	0.01169
	0.03032	0.01042
	0.02911	0.01138
	0.02337	0.036
	0.03531	0.04605
	0.02762	0.04956
	0.03239	0.0464
	0.02928	0.02897
	0.02986	0.04164
	0.02931	0.03564
	0.02717	0.04707
	0.03126	0.04274
	0.02535	0.04519
	0.02686	0.03881
	0.02918	0.03547
	0.0179	0.04279
	0.02424	0.04425
	0.02553	0.04121
	0.02595	0.03501
	0.01702	0.004342
	0.01866	0.004156
	0.02754	0.005411
	0.02369	0.005082
	0.01953	0.00523
	0.02	0.004948
	0.03651	0.006168
	0.0308	0.004904
	0.03234	0.005461
	0.03037	0.003935
	0.0395	0.004391
	0.02989	0.003685
	0.0308	0.008129
	0.0371	0.005763
	0.02651	0.004292
	0.01895	0.005397
	0.02952	0.005897
	0.0188	0.005128
	0.02583	0.007923
	0.0224	0.004696
	0.02564	0.005683
	0.024	0.009165
	0.02301	0.004397
	0.02571	0.006517
	0.01592	0.007882
	0.01437	0.006406
	0.02292	0.005808
	0.02539	0.004744
	0.02674	0.005874
	0.01329	0.007838
	0.01613	0.008942
	0.01187	0.00729
	0.01369	0.007837
	0.01443	0.006466
	0.01065	0.007716
	0.01299	0.006183
	0.01304	0.005218
	0.01521	0.004053
	0.01236	0.00755
	0.01196	0.007527
	0.009397	0.008533
	0.01332	0.006006
	0.008627	0.007075
	0.009991	0.004741
	0.02533	0.004783
	0.02246	0.003662
	0.02475	0.003541
	0.03311	0.01162
	0.02839	0.01197
	0.02858	0.007175
	0.03606	0.009234
	0.03142	0.01589
	0.03042	0.01317
	0.03181	0.009343
	0.0291	0.01545
	0.03352	0.01627
	0.03671	0.0218
	0.03822	0.009972
	0.0231	0.008299
	0.02639	0.00868
	0.02435	0.009667
	0.02285	0.007695
	0.01766
	0.0181
	0.01964
	0.006606
	0.005633
	0.005643
	0.00625
	0.006686
	0.01008
	0.0105
	0.00709
	0.006319
	0.007712
	0.008673
	0.01021
	0.00643

## Sheet: Fig.6E
NUCL-1 WT	NUCL-1△RGG	NUCL-1(FIB-1RGG)
0.03766	0.03279	0.02143
0.05208	0.02914	0.02056
0.042	0.03169	0.01957
0.05871	0.02463	0.02494
0.04523	0.03247	0.01867
0.03641	0.02353	0.01703
0.06028	0.03566	0.01483
0.04927	0.02775	0.02716
0.04207	0.01933	0.02275
0.026	0.02556	0.02669
0.03123	0.02873	0.01844
0.03918	0.02665	0.02419
0.03661	0.03575	0.02756
0.03265	0.0446	0.02381
0.02759	0.03982	0.01762
0.02626	0.0341	0.01495
0.03365	0.04245	0.01511
0.04102	0.03639	0.01759
0.04227	0.0391	0.02136
0.02728	0.04044	0.04194
0.04113	0.03406	0.03638
0.03919	0.0384	0.03714
0.0492	0.03343	0.02095
0.0462	0.03465	0.03455
0.04599	0.05884	0.03416
0.04844	0.03615	0.03531
0.04387	0.03858	0.0311
0.04519	0.03542	0.0314
0.04844	0.04069	0.02907
0.06072	0.03517	0.03208
0.04887	0.03846	0.02994
0.04098	0.02801	0.03169
0.0391	0.04047	0.02694
0.03518	0.02685	0.02939
0.04372	0.02839	0.03715
0.04395	0.03383	0.03013
0.03487	0.05031	0.02499
0.03276	0.03214	0.02596
0.043	0.02889	0.02466
0.03142	0.04706	0.02277
0.03945	0.0527	0.0208
0.04384	0.04116	0.01605
0.04249	0.04077	0.01675
0.04575	0.04266	0.01077
0.03826	0.04848	0.01455
0.03196	0.03815	0.04438
0.02086	0.03786	0.04295
0.02312	0.03194	0.04647
0.03067	0.02959	0.04777
0.03824	0.02999	0.04117
0.0386	0.04016	0.04086
0.04215	0.02797	0.04142
0.04647	0.03151	0.0409
0.04378	0.04002	0.04509
0.03958	0.03096	0.0317
0.05103	0.02432	0.03927
0.05125	0.02596	0.03592
0.04017	0.0328	0.03148
0.03126	0.03493	0.04021
0.02913	0.03251	0.03822
0.02732	0.0287	0.03675
0.0328	0.02806	0.03473
0.06118	0.02421	0.04585
0.04514	0.0224	0.047
0.04735	0.02023	0.05048
0.04609	0.0201	0.0422
0.04054	0.01437	0.0394
0.03952	0.01775	0.03803
0.03984	0.0209	0.03364
0.02879	0.03002	0.0282
0.03574	0.02287	0.03337
0.09806	0.02301	0.05029
0.07516	0.01712	0.02805
0.08255	0.0249	0.029
0.07959	0.02196	0.02911
0.07472	0.0256	0.02902
0.06995	0.0231	0.0253
0.085	0.02407	0.02928
0.05848	0.01966	0.02746
0.06928	0.02529	0.02283
0.07174	0.01822	0.0205
0.08049	0.02395	0.01979
0.07781	0.02303	0.02298
0.07642	0.01844	0.02343
0.08474	0.02246	0.02199
0.09634	0.01978	0.02476
0.07029	0.01945	0.02615
0.07405	0.02748	0.02249
0.08745	0.02195	0.02028
0.08169	0.02274	0.05563
0.0846	0.02773	0.04852
0.05413	0.02267	0.04531
0.07637	0.01876	0.05499
0.08735	0.01884	0.04817
0.07493	0.02863	0.05581
0.06885	0.01819	0.04684
0.06062	0.01901	0.03963
0.07089	0.01852	0.03889
0.06379	0.01791	0.04327
0.05823	0.01802	0.05589
0.07054	0.02404	0.03938
0.0627	0.0194	0.05592
0.04733	0.02274	0.04024
0.05501	0.0236	0.04912
0.0524	0.01331	0.05059
0.0522	0.02155	0.0385
0.06147	0.01553	0.0521
0.05132	0.02463	0.04021
0.05732	0.02498	0.03067
0.07652	0.02066	0.02939
0.05793	0.01906	0.04892
0.05111	0.01895	0.05025
0.03221	0.01426	0.04175
0.03404	0.02638	0.04503
0.03353	0.02243	0.03958
0.02528	0.01817	0.05877
0.02124	0.02738	0.04334
0.01719	0.03201	0.04914
0.01626	0.02226	0.03615
0.01666	0.02251	0.05793
0.02352	0.02329	0.06306
0.01789	0.01789	0.0386
0.05769	0.02331	0.04666
0.05293	0.0265	0.0361
0.05902	0.03235	0.04525
0.05086	0.01522	0.05253
0.05252	0.01958	0.03473
0.04732	0.02572	0.04488
0.04719	0.02494	0.05581
0.04202	0.01661	0.06656
0.04364	0.01988	0.05298
0.03744	0.01361	0.04953
0.03583	0.01078	0.04512
0.03433	0.01458	0.05869
0.03652	0.04155	0.05225
0.0342	0.04658	0.04122
0.02764	0.04984	0.03874
0.03792	0.03856	0.04582
0.03082	0.03639	0.05168
0.02572	0.03463	0.0422
0.02926	0.03112	0.0352
0.03799	0.03234	0.04872
0.05447	0.03158	0.03194
0.05639	0.03497	0.05066
0.03174	0.02782	0.03335
0.04063	0.03105	0.04279
0.04753	0.0301	0.03961
0.04614	0.0444	0.0335
0.06773	0.03434	0.03641
0.08162	0.03134	0.04253
0.07975	0.03705	0.03306
0.06619	0.02819	0.04116
0.07671	0.03835	0.04048
0.08506	0.04097	0.04514
0.07886	0.03903	0.0389
0.08128	0.03465	0.04873
0.07002	0.03845	0.04912
0.07277	0.03187	0.04235
0.06274	0.0376	0.03654
0.07524	0.02604	0.04294
0.07875	0.03194	0.02708
0.08727	0.03523	0.05257
0.07116	0.03271	0.04354
0.06481	0.03147	0.03253
0.06014	0.02957	0.03803
0.06242	0.02432	0.03949
0.074	0.02719	0.03917
0.08182	0.03012	0.02202
0.07706	0.02047	0.02067
0.05845		0.0198
0.06192		0.02368
0.06697		0.01846
0.06784		0.02717
0.08434		0.03212
0.05777		0.0312
0.06007		0.02268
0.05204		0.02769
0.05705		0.02485
0.0602		0.02717
0.06069		0.02426
0.0765		0.02836
0.06814		0.03586
0.07496		0.02603
0.05731		0.02906
0.06186		0.02577
0.04374		0.03937
0.05975		0.02656
0.06827		0.03748
0.06387		0.03612
0.0658		0.02214
0.05701		0.0359
0.06111		0.03795
0.06255		0.04079
0.06931		0.02644
0.05757		0.04013
0.0544		0.03705
0.08867		0.03378
0.09712		0.02996
0.09822		0.06514
0.09138		0.03679
0.0942		0.03078
0.07841		0.0317
0.09147		0.03641
0.07544		0.03207
0.0691		0.04146
0.07195		0.02278
0.07249		0.02278
0.06402		0.02395
0.07921		0.03332
0.08741
0.05753
0.05856
0.06801
0.0606
0.06152
0.06658
0.05993
0.08864
0.06252
0.05915
0.06389
0.06522
0.07795
0.0507
0.05763
0.04926
0.0628
0.04093
0.042
0.05363
0.06068
0.06175
0.06684
0.06231
0.06686
0.05486
0.04842
0.04835
0.06719
0.04773
0.04361
0.04448
0.04243
0.08891
0.06854
0.07135
0.06528
0.06216
0.06279
0.04807
0.05265

## Sheet: Fig.7A
Generation 5-10				Generation 80-90
20oC		25oC		15oC		20oC		25oC
NUCL-1 WT	NUCL-1△RGG	NUCL-1 WT	NUCL-1△RGG	NUCL-1 WT	NUCL-1△RGG	NUCL-1 WT	NUCL-1△RGG	NUCL-1 WT	NUCL-1△RGG
292	219	206	224	193	146	212	226	192	191
261	213	259	239	150	184	224	242	194	187
226	222	161	251	217	124	202	193	184	176
287	222	209	214	160	229	271	221	192	173
271	160	203	220	185	180	216	232	149	165
255	238	171	170	222	169	227	264	187	157
225	245	142	160	117	87	256	247	109	78
247	266	250	140	156	205	267	206	174	172
252	248	257	167	170	130	245	146	204	201
233	227	161	143	154	174	229	245	184	157
203	228	281	143	207	170	206	272	170	188
338	311	184	225	207	190	261	165	174	211
286	225	104	256	187	182	241	285	112	157
243	227	151	135	193	120	223	335	209	185
298	319	147	127	190	161	243	233	186	174
251	265	186	161	175	151	241	246	206	164
263	277	103	169	160	204	174	261	200	169
234	234	252	262	177	132	296	234	199	185
241	268	207	150	177		326	231	129	156
	261	239	202			251	187	171	127
	151		210			264	166	203	183
						269	290	161	204
						303		190	168
								172	222
								182

[truncated: 22 more sheets: Fig.7B, Fig.7C, Fig.7D, Fig.7E, Fig.7F, Fig.7G, Fig.7H, Fig.7I, Fig.7J, Sup.Fig.3B, Sup.Fig.3C, Sup.Fig.3D, Sup.Fig.3E, Sup.Fig.3F, Sup.Fig.3G, Sup.Fig.3H, Sup.Fig.3I, Sup.Fig.4B,D, Sup.Fig.5B, Sup.Fig.5C …]
